# Supplementary material for: Detection of Viable Mycobacterium ulcerans in Clinical Samples by a Novel Combined 16S rRNA Reverse Transcriptase/IS2404 Real-Time qPCR Assay
Source: PLoS Negl Trop Dis. 2012 Aug 28;6(8):e1756. doi: 10.1371/journal.pntd.0001756 (PMC3429398; doi:10.1371/journal.pntd.0001756)
Supplement: Protocol S4 — 16S rRNA RT/IS2404 qPCR run protocol. (XLS) [file pntd.0001756.s004.xls]

## Sheet: 16S rRNA RT-qPCR
S4.1	16S rRNA RT-qPCR run protocol
Analysis:	Detection of 16S cDNA copies from Mycobacterium ulcerans 16S rRNA
PCR - type:	Reverse transcriptase real-time PCR (RT-qPCR)				2012-06-22
Primer: (10µM)			Probe: (5µM)
MU16S TF	5' cgatctgccctgcacttc 3'		MU16S TP	5' FAM-cacaggacatgaatcccgtggtc-BBQ 3'
MU16S TR	5' ccacaccgcaaaagctt 3'
			IPC Probe:	5' VIC-3'TAMRA
		Amount of samples		plus 10%
Reagent		one reaction [µl]	Mastermix [µl]	Stock solution	Final conzentr.	Remarks
DEPC water		8.6				Carl Roth
MU16S TF		1		10µM	0,5µM	TibMolBiol - HPLC
MU16S TR		1		10µM	0,5µM	TibMolBiol - HPLC
MU16S TP		1		5µM	0.25µM	TibMolBiol - HPLC
qPCR Mix Plus		4		5 U/µl	0,025 U/µl	Solis BioDyne
Exo IPC Mix		2		10x	1x	AB
Exo IPC DNA		0.4		50x	1x	AB
Total vol. Mastermix [µl]		18
Template		2
combined		20
Steps:	Temp.	Time
1	95°C	15 min.
2	95°C	15 s	[x 40]
3	60°C	60 s
				Duration	1h 34min
Detection in VIC and FAM channels of the real-time detection system after each step 3.
Well	Sample No.		Sample type/Control	Result [Ct-value]	Dilution	Material
A1					10^
A2					10^
A3					10^
A4					10^
A5					10^
A6					10^
A7					10^
A8					10^
A9					10^
A10					10^
A11					10^
A12					10^
B1					10^
B2					10^
B3					10^
B4					10^
B5					10^
B6					10^
B7					10^
B8					10^
B9					10^
B10					10^
B11					10^
B12					10^
C1					10^
C2					10^
C3					10^
C4					10^
C5					10^
C6					10^
C7					10^
C8					10^
C9					10^
C10					10^
C11					10^
C12					10^
D1					10^
D2					10^
D3					10^
D4					10^
D5					10^
D6					10^
D7					10^
D8					10^
D9					10^
D10					10^
D11					10^
D12					10^
E1					10^
E2					10^
E3					10^
E4					10^
E5					10^
E6					10^
E7					10^
E8					10^
E9					10^
E10					10^
E11					10^
E12					10^
F1					10^
F2					10^
F3					10^
F4					10^
F5					10^
F6					10^
F7					10^
F8					10^
F9					10^
F10					10^
F11					10^
F12					10^
G1					10^
G2					10^
G3					10^
G4					10^
G5					10^
G6					10^
G7					10^
G8					10^
G9					10^
G10					10^
G11					10^
G12					10^
H1					10^
H2					10^
H3					10^
H4					10^
H5					10^
H6					10^
H7					10^
H8					10^
H9					10^
H10					10^
H11					10^
H12					10^

## Sheet: IS2404 qPCR
S4.2	IS2404 qPCR run protocol
Analysis:	Detection and quantification of IS2404 copies from Mycobacterium ulcerans
PCR - type:	gDNA quantitative real-time PCR (qPCR)				2012-06-22
Primer: (10µM)			Probe: (5µM)
IS2404 TF	5' aaagcaccacgcagcatct 3'		IS2404 TP2	5' FAM-ccgtccaacgcgatcggca-BBQ 3'
IS2404 TR	5' agcgaccccagtggattg 3'
			IPC Probe:	5' VIC-3'TAMRA
		Amount of samples		plus 10%
Reagent		one reaction [µl]	Mastermix [µl]	Stock solution	Final conzentr.	Remarks
DEPC water		8.6				Carl Roth
IS2404 TF		1		10µM	0,5µM	TibMolBiol - HPLC
IS2404 TR		1		10µM	0,5µM	TibMolBiol - HPLC
IS2404 TP2		1		5µM	0.25µM	TibMolBiol - HPLC
qPCR Mix Plus		4		5 U/µl	0,025 U/µl	Solis BioDyne
Exo IPC Mix		2		10x	1x	AB
Exo IPC DNA		0.4		50x	1x	AB
Total vol. Mastermix [µl]		18
Template		2
combined		20
Steps:	Temp.	Time
1	95°C	15 min.
2	95°C	15 s	[x 40]
3	60°C	60 s
				Duration	1h 34min
Detection in VIC and FAM channels of the real-time detection system after each step 3.
Well	Sample No.		Sample type/Control	Result [Ct-value]	Dilution	Material
A1					10^
A2					10^
A3					10^
A4					10^
A5					10^
A6					10^
A7					10^
A8					10^
A9					10^
A10					10^
A11					10^
A12					10^
B1					10^
B2					10^
B3					10^
B4					10^
B5					10^
B6					10^
B7					10^
B8					10^
B9					10^
B10					10^
B11					10^
B12					10^
C1					10^
C2					10^
C3					10^
C4					10^
C5					10^
C6					10^
C7					10^
C8					10^
C9					10^
C10					10^
C11					10^
C12					10^
D1					10^
D2					10^
D3					10^
D4					10^
D5					10^
D6					10^
D7					10^
D8					10^
D9					10^
D10					10^
D11					10^
D12					10^
E1					10^
E2					10^
E3					10^
E4					10^
E5					10^
E6					10^
E7					10^
E8					10^
E9					10^
E10					10^
E11					10^
E12					10^
F1					10^
F2					10^
F3					10^
F4					10^
F5					10^
F6					10^
F7					10^
F8					10^
F9					10^
F10					10^
F11					10^
F12					10^
G1					10^
G2					10^
G3					10^
G4					10^
G5					10^
G6					10^
G7					10^
G8					10^
G9					10^
G10					10^
G11					10^
G12					10^
H1					10^
H2					10^
H3					10^
H4					10^
H5					10^
H6					10^
H7					10^
H8					10^
H9					10^
H10					10^
H11					10^
H12					10^
